# Supplementary material for: Direct-Ink-Write Printing and Electrospinning of Cellulose Derivatives for Conductive Composite Materials
Source: Materials (Basel). 2022 Apr 13;15(8):2840. doi: 10.3390/ma15082840 (PMC9028373; doi:10.3390/ma15082840)
Supplement: Supplementary file 1 [file materials-15-02840-s001.zip]

Archive with 1 entries (1 files):
- materials-1656179-supplementary.pdf
